# Supplementary material for: The isl2a transcription factor regulates pituitary development in zebrafish
Source: Front Endocrinol (Lausanne). 2023 Feb 7;14:920548. doi: 10.3389/fendo.2023.920548 (PMC9941339; doi:10.3389/fendo.2023.920548)
Supplement: Supplementary file 4 [file DataSheet_1.xlsx]

## Sheet: qRT-PCR
Expression of total tg, tshba, cga, isl2a, and isl2b in isl2a+/+, isl2a+/-, and isl2a-/- larvae at 3dpf
Sample Name	Target Name	CT1	CT2	CTsd	Ctmean	Target Name	CT1	CT2	CTsd	Ctmean	ΔCT(ef1a)	ΔΔCT	2-ΔΔCT	p value	Target Name	CT1	CT2	CTsd	Ctmean	ΔCT	ΔΔCT	2-ΔΔCT	p value	Target Name	CT1	CT2	CTsd	Ctmean	ΔCT	ΔΔCT	2-ΔΔCT	p value	Target Name	CT1	CT2	CTsd	Ctmean	ΔCT	ΔΔCT	2-ΔΔCT	p value	Target Name	CT1	CT2	CTsd	Ctmean	ΔCT	ΔΔCT	2-ΔΔCT
3dpf-HOM-1	ef1a	14.5805	14.1523	0.428157	14.3664	tg	29.3117	29.1444	0.167349	29.228	14.8617	0.41167	0.751753	0.0155053	tshba	30.471	30.4451	0.0258522	30.4581	16.0917	3.24358	0.105581	6.30589e-06	cga	31.0659	31.4066	-0.340698	31.2362	16.8698	3.19983	0.108831	4.65762e-05	isl2a	32.8586	32.8483	0.0102844	32.8535	18.4871	8.50708	0.00274862	4.75416e-10	isl2b	22.3592	22.471	-0.111837	22.4151	8.0487	-0.591297	1.5066
3dpf-HOM-2	ef1a	13.6798	14.0529	-0.373109	13.8664	tg	28.6423	28.3375	0.304832	28.4899	14.6235	0.173532	0.886669		tshba	29.8633	30.6645	-0.801229	30.2639	16.3975	3.54939	0.0854133		cga	30.7145	30.4654	0.249105	30.59	16.7236	3.05359	0.120442		isl2a	32.4169	32.5003	-0.0833855	32.4586	18.5923	8.61226	0.00255535		isl2b	22.4133	22.3402	0.0730953	22.3768	8.5104	-0.129604	1.09399
3dpf-HOM-3	ef1a	14.036	13.8798	0.156205	13.9579	tg	29.2437	29.1399	0.103746	29.1918	15.2339	0.783877	0.580804		tshba	30.2997	30.3636	-0.0639153	30.3316	16.3737	3.5237	0.0869481		cga	30.5893	30.6589	-0.0696087	30.6241	16.6662	2.99618	0.125331		isl2a	32.6809	32.5947	0.086174	32.6378	18.6798	8.69985	0.00240484		isl2b	22.9893	22.466	0.523315	22.7276	8.76972	0.129721	0.914008
3dpf-HOM-4	ef1a	14.2349	13.9821	0.25277	14.1085	tg	29.0822	28.5387	0.543491	28.8105	14.702	0.251953	0.839759		tshba	30.3773	30.0928	0.284578	30.235	16.1265	3.27653	0.103197		cga	30.5261	30.7899	-0.263783	30.658	16.5495	2.87948	0.135891		isl2a	32.5595	31.8752	0.684278	32.2174	18.1088	8.12884	0.00357253		isl2b	22.416	22.5297	-0.113739	22.4728	8.36431	-0.275695	1.21058
3dpf-HOM-5	ef1a	13.6882	13.2745	0.413743	13.4813	tg	29.2461	28.5147	0.731432	28.8804	15.3991	0.949067	0.517967		tshba	30.3489	30.5908	-0.24188	30.4699	16.9885	4.13853	0.0567779		cga	32.3002	30.7083	1.59188	31.5043	18.023	4.35295	0.0489362		isl2a	32.5335	33.9646	-1.43108	33.2491	19.7677	9.78773	0.00113136		isl2b	22.6323	22.5669	0.0653992	22.5996	9.11826	0.478265	0.717841
3dpf-WT-1	ef1a	13.8229	14.2643	-0.441388	14.0436	tg	28.0318	28.5597	-0.527859	28.2957	14.2522	-0.197829	1.14697		tshba	26.6353	26.8253	-0.190001	26.7303	12.6868	-0.163227	1.11979		cga	27.4226	27.5595	-0.136942	27.491	13.4475	-0.22255	1.16679		isl2a	24.061	23.9375	0.123432	23.9993	9.95568	-0.0243187	1.017		isl2b	22.5568	22.4483	0.108482	22.5026	8.45898	-0.181021	1.13369
3dpf-WT-2	ef1a	13.9138	14.0115	-0.0977526	13.9626	tg	28.3147	28.1059	0.208822	28.2103	14.2477	-0.202309	1.15054		tshba	26.4569	26.4104	0.0465603	26.4336	12.471	-0.378989	1.30043		cga	27.0827	27.5041	-0.421385	27.2934	13.3308	-0.339248	1.2651		isl2a	23.889	23.9218	-0.0327682	23.9054	9.94277	-0.0372324	1.02614		isl2b	22.4918	22.6061	-0.1143	22.549	8.58633	-0.0536701	1.0379
3dpf-WT-3	ef1a	13.8658	13.8935	-0.027626	13.8796	tg	28.1358	28.5254	-0.389605	28.3306	14.4509	0.000937271	0.999351		tshba	26.7813	26.9714	-0.190147	26.8763	12.9967	0.146696	0.903317		cga	27.783	27.5163	0.266634	27.6496	13.77	0.100002	0.933031		isl2a	23.7789	23.9876	-0.20874	23.8832	10.0036	0.0236097	0.983768		isl2b	22.4512	22.5079	-0.0567188	22.4795	8.5999	-0.0400969	1.02818
3dpf-WT-4	ef1a	14.1024	14.2205	-0.118137	14.1614	tg	28.6479	29.0702	-0.422224	28.8591	14.6976	0.247633	0.842277		tshba	27.1093	27.0038	0.105513	27.0566	12.8951	0.0451311	0.969202		cga	27.7917	27.464	0.327715	27.6279	13.4664	-0.203557	1.15153		isl2a	23.9838	24.0781	-0.0942841	24.031	9.86955	-0.110447	1.07956		isl2b	22.8777	22.6907	0.187025	22.7842	8.62281	-0.0171925	1.01199
3dpf-WT-5	ef1a	13.9882	13.9917	-0.00343513	13.9899	tg	28.5263	28.6592	-0.132851	28.5927	14.6028	0.152777	0.899517		tshba	27.0444	27.3175	-0.273153	27.1809	13.191	0.340995	0.789497		cga	28.3199	28.3693	-0.0493603	28.3446	14.3546	0.68465	0.622157		isl2a	24.0943	24.1283	-0.0340424	24.1113	10.1213	0.141328	0.906684		isl2b	23.1564	22.6832	0.473238	22.9198	8.92986	0.28986	0.817981
3dpf-HET-1	ef1a	13.9456	14.025	-0.0793905	13.9853	tg	28.539	28.1063	0.432678	28.3226	14.3373	-0.112704	1.08125	0.61662	tshba	27.9824	29.1944	-1.21202	28.5884	14.6031	1.75312	0.29666	0.0355749	cga	29.6471	29.4896	0.157513	29.5683	15.583	1.91299	0.265541	0.0057083	isl2a	24.9143	24.9766	-0.0623322	24.9454	10.9601	0.980124	0.506936	0.00010699	isl2b	22.4328	22.8329	-0.400085	22.6328	8.64749	0.00749384	0.994819
3dpf-HET-2	ef1a	13.9557	13.8061	0.149606	13.8809	tg	28.5071	28.1646	0.342506	28.3358	14.4549	0.00490599	0.996605		tshba	27.1979	27.3026	-0.104689	27.2503	13.3694	0.519362	0.69768		cga	29.374	29.5096	-0.135555	29.4418	15.5609	1.89085	0.269647		isl2a	24.6628	24.6465	0.0163574	24.6546	10.7737	0.793727	0.576852		isl2b	22.3965	22.4016	-0.00510597	22.399	8.51812	-0.121876	1.08815
3dpf-HET-3	ef1a	14.1009	13.9838	0.11715	14.0424	tg	28.7404	28.4084	0.331915	28.5744	14.532	0.082042	0.94472		tshba	27.428	27.3654	0.0626049	27.3967	13.3543	0.504346	0.70498		cga	28.4806	28.544	-0.0633602	28.5123	14.4699	0.799908	0.574386		isl2a	24.2954	24.4388	-0.143425	24.3671	10.3247	0.34471	0.787466		isl2b	22.3355	22.37	-0.0345936	22.3527	8.31039	-0.329615	1.25668
3dpf-HET-4	ef1a	13.8487	13.8	0.0487251	13.8244	tg	28.1354	28.6475	-0.512098	28.3915	14.5671	0.117131	0.922019		tshba	27.389	27.7903	-0.401243	27.5897	13.7653	0.915306	0.530231		cga	28.5345	28.5523	-0.0178356	28.5434	14.719	1.04903	0.483294		isl2a	24.7666	24.7005	0.0661106	24.7336	10.9092	0.929227	0.52514		isl2b	22.2762	22.3735	-0.0973492	22.3249	8.50052	-0.139483	1.10151
3dpf-HET-5	ef1a	13.9165	13.9105	0.00595665	13.9135	tg	28.9954	27.9993	0.99612	28.4973	14.5838	0.133808	0.911423		tshba	26.7471	26.7648	-0.0176849	26.7559	12.8424	-0.00757465	1.00526		cga	28.0413	27.9077	0.133606	27.9745	14.061	0.390987	0.762608		isl2a	24.5685	24.7574	-0.188852	24.6629	10.7494	0.769416	0.586655		isl2b	22.4878	22.4662	0.0216255	22.477	8.56351	-0.0764901	1.05445
Expression of total tg, slc5a5, tpo, tshba, and cga in isl2a+/+ and isl2a-/- larvae at 5dpf
Sample Name	Target Name	CT1	CT2	CTsd	Ctmean	Target Name	CT1	CT2	CTsd	Ctmean	ΔCT(ef1a)	ΔΔCT	2-ΔΔCT	p value	Target Name	CT1	CT2	CTsd	Ctmean	ΔCT(ef1a)	ΔΔCT	2-ΔΔCT	p value	Target Name	CT1	CT2	CTsd	Ctmean	ΔCT	ΔΔCT	2-ΔΔCT	p value	Target Name	CT1	CT2	CTsd	Ctmean	ΔCT	ΔΔCT	2-ΔΔCT	p value	Target Name	CT1	CT2	CTsd	Ctmean	ΔCT	ΔΔCT	2-ΔΔCT
5d-HOM-1	ef1a	12.4037	12.796	-0.392298	12.5999	tg	26.0805	26.275	-0.194506	26.1778	13.5779	1.58983	0.33221	0.00546264	tshba	28.5811	29.5143	-0.933165	28.5811	15.9813	0.53688	0.68926	0.0314004	slc5a5	27.9819	28.2966	-0.314657	28.1393	15.5394	1.16572	0.445741	0.0016647	tpo	29.0372	29.0674	-0.0301495	29.0523	16.4525	1.63588	0.321773	0.0044511	cga	29.985	31.5832	-1.59825	29.985	17.3851	0.314686	0.804026
5d-HOM-2	ef1a	12.5785	12.8955	-0.317028	12.737	tg	26.2556	26.3578	-0.102209	26.3067	13.5697	1.58159	0.334113		tshba	29.0303	29.5568	-0.526558	29.0303	16.2933	0.848897	0.555209		slc5a5	28.8197	27.9522	0.867527	27.9522	15.2152	0.841532	0.558051		tpo	28.9097	28.8213	0.0884018	28.8655	16.1285	1.3119	0.402789		cga	31.7948	31.9471	-0.152231	31.8709	19.1339	2.06352	0.239232
5d-HOM-3	ef1a	13.6092	12.815	0.794269	12.815	tg	27.0834	26.8348	0.248579	26.9591	14.1441	2.15601	0.224376		tshba	29.7154	29.5556	0.159758	29.6355	16.8205	1.37617	0.385241		slc5a5	28.6139	28.3025	0.311337	28.4582	15.6432	1.26957	0.414784		tpo	30.676	29.8602	0.815865	29.8602	17.0452	2.22863	0.213361		cga	32.8558	31.418	1.43775	31.418	18.6031	1.53266	0.345639
5d-HOM-4	ef1a	13.1326	12.7756	0.356932	12.9541	tg	26.4408	26.163	0.277792	26.3019	13.3478	1.35974	0.389652		tshba	29.0474	28.9195	0.127892	28.9834	16.0293	0.584944	0.666675		slc5a5	28.1709	27.9404	0.230438	28.0557	15.1016	0.727881	0.60379		tpo	29.2422	28.6535	0.588707	28.6535	15.6994	0.882855	0.542293		cga	32.4996	32.7044	-0.204796	32.602	19.6479	2.57752	0.167529
5d-HOM-5	ef1a	12.7692	12.7292	0.0400209	12.7492	tg	27.2636	27.1116	0.151979	27.1876	14.4384	2.45031	0.182972		tshba	29.0214	29.3596	-0.338146	29.1905	16.4413	0.996928	0.501066		slc5a5	27.9685	28.0376	-0.0690422	28.0031	15.2539	0.880185	0.543298		tpo	29.7976	28.8601	0.937551	28.8601	16.1109	1.2943	0.407734		cga	32.8448	32.89	-0.0452309	32.8674	20.1182	3.04779	0.120927
5d-WT-1	ef1a	12.7592	12.6345	0.124784	12.6968	tg	23.9705	23.7827	0.187824	23.8766	11.1798	-0.808333	1.75119		tshba	27.8089	27.9838	-0.174934	27.8963	15.1995	-0.244884	1.185		slc5a5	27.6824	27.3575	0.324881	27.52	14.8231	0.44943	0.732332		tpo	26.7946	26.7812	0.0133629	26.7879	14.091	-0.72552	1.6535		cga	28.7126	29.0001	-0.287577	28.8564	16.1595	-0.910899	1.88022
5d-WT-2	ef1a	12.4412	12.5117	-0.0704603	12.4765	tg	24.6804	24.4026	0.277849	24.5415	12.065	0.0769425	0.948065		tshba	28.5652	28.1327	0.432529	28.349	15.8725	0.428139	0.74322		slc5a5	26.6459	26.3683	0.277573	26.5071	14.0306	-0.343068	1.26845		tpo	27.5424	27.5938	-0.0513878	27.5681	15.0916	0.275075	0.826407		cga	29.4971	29.7913	-0.294172	29.6442	17.1677	0.0973332	0.934759
5d-WT-3	ef1a	13.2149	12.8261	0.388791	13.0205	tg	24.8236	24.4709	0.35273	24.6473	11.6268	-0.361304	1.28459		tshba	27.7564	27.6286	0.127792	27.6925	14.6721	-0.772312	1.708		slc5a5	27.3898	27.0175	0.372301	27.2036	14.1832	-0.190514	1.14117		tpo	27.9408	27.8519	0.0889225	27.8964	14.8759	0.0593203	0.959716		cga	29.0947	29.7004	-0.605705	29.0947	16.0742	-0.996195	1.99473
5d-WT-4	ef1a	12.9779	12.9714	0.00657177	12.9746	tg	25.5058	25.3326	0.17322	25.4192	12.4445	0.456433	0.728786		tshba	28.5815	28.6715	-0.0899696	28.6265	15.6519	0.207511	0.86603		slc5a5	27.2981	26.9972	0.300917	27.1477	14.173	-0.200662	1.14923		tpo	28.2688	28.172	0.0967617	28.2204	15.2457	0.429164	0.742692		cga	30.8757	30.1549	0.720856	30.1549	17.1802	0.109821	0.926703
5d-WT-5	ef1a	12.9247	13.1789	-0.254176	13.0518	tg	25.5077	25.8447	-0.337006	25.6762	12.6243	0.636255	0.643381		tshba	28.9721	28.7834	0.188705	28.8778	15.8259	0.381561	0.767607		slc5a5	27.7696	27.6511	0.11845	27.7103	14.6585	0.284826	0.820841		tpo	27.9786	27.6821	0.29656	27.8304	14.7785	-0.0380394	1.02672		cga	31.5624	30.7554	0.806948	30.7554	17.7036	0.633186	0.644751
Relative levels of isl2a transcripts in each isl2b genotype group
Sample Name	Target Name	CT1	CT2	CTsd	Ctmean	Target Name	CT1	CT2	CTsd	Ctmean	ΔCT	ΔΔCT	2-ΔΔCT	p value
5wtb-1	b-actin	14.6327	15.5123	-0.879596	15.0725	isl2a	23.9878	23.973	0.0147533	23.9804	8.90784	-0.0429828	1.03024
5wtb-2	b-actin	14.983	14.7266	0.256327	14.8548	isl2a	23.9987	23.9707	0.0280037	23.9847	9.12989	0.179069	0.883273
5wtb-3	b-actin	15.2652	14.72	0.54522	14.9926	isl2a	23.8119	23.7276	0.0842876	23.7697	8.77717	-0.173653	1.12791
5wtb-4	b-actin	14.8084	14.7594	0.0489769	14.7839	isl2a	23.7555	23.9016	-0.146152	23.8286	9.04468	0.0938537	0.937016
5wtb-5	b-actin	15.036	14.8799	0.156131	14.9579	isl2a	23.9308	23.7741	0.156687	23.8525	8.89454	-0.0562885	1.03979
5isl2b-het-1	b-actin	14.7711	14.5332	0.237843	14.6522	isl2a	23.4276	23.4113	0.0163574	23.4195	8.7673	-0.183524	1.13565	0.0204629
5isl2b-het-2	b-actin	14.8985	15.1064	-0.207971	15.0024	isl2a	23.5228	23.5434	-0.0206165	23.5331	8.53061	-0.420213	1.33813
5isl2b-het-3	b-actin	14.9848	14.5976	0.38718	14.7912	isl2a	23.7917	23.6345	0.157145	23.7131	8.92188	-0.0289452	1.02027
5isl2b-het-4	b-actin	15.4542	15.3148	0.139378	15.3845	isl2a	23.7274	23.9374	-0.20994	23.8324	8.44788	-0.502948	1.41711
5isl2b-het-5	b-actin	15.0236	15.2569	-0.233303	15.1402	isl2a	23.5941	23.5574	0.0366859	23.5757	8.4355	-0.51533	1.42932
5isl2b-hom-1	b-actin	15.0447	15.0155	0.0292606	15.0301	isl2a	23.8829	23.7702	0.112707	23.8266	8.79647	-0.154356	1.11292	0.00376543
5isl2b-hom-2	b-actin	15.583	15.5922	-0.00919628	15.5876	isl2a	23.8489	23.6966	0.152369	23.7727	8.18512	-0.765704	1.7002
5isl2b-hom-3	b-actin	15.412	14.8456	0.566401	15.1288	isl2a	23.5503	23.5119	0.0384026	23.5311	8.40235	-0.548476	1.46254
5isl2b-hom-4	b-actin	15.1743	15.2175	-0.04319	15.1959	isl2a	23.3325	23.2502	0.0823231	23.2914	8.09548	-0.855347	1.80919
5isl2b-hom-5	b-actin	15.5211	15.6717	-0.150551	15.5964	isl2a	23.9918	23.9456	0.0462227	23.9687	8.3723	-0.578524	1.49332
[truncated: 1 more columns]

## Sheet: Developmental phenotype
Developmental phenotype studies in isl2a mutants
body length-5dpf(um)			eye size-5dpf(um^2)			ear size-5dpf(um^2)			heart rate-5dpf（beats/min)			Forebrain-5dpf(um)			Midbrain-5dpf(um)			the length of head-5dpf(um)			body length-14dpf(um)			body length-41dpf(mm)			body length-77dpf(mm)			body length-7.5mpf(mm)
WT	HET	HOM	WT	HET	HOM	WT	HET	HOM	WT	HET	HOM	WT	HET	HOM	WT	HET	HOM	WT	HET	HOM	WT	HET	HOM	WT	HET	HOM	WT	HET	HOM	WT	HET	HOM
3352.26	3716.13	3901.94	79025.3	81419.4	78250.1	26272.9	44892.5	43209	134	94	104	314.51	340.18	333.77	526.32	507.07	532.74	667.38	757.22	703.39	5788.8	5961.6	5817.6	14.38	16.89	12.85	24.88	23.23	19.98	26.52	27.18	24.77
3801.29	2957.42	3886.45	84458.5	57732	79405.4	56467.2	13630	47137.1	96	138	80	340.18	295.88	295.25	513.49	502.66	526.32	753.6	619	665.49	5976	6220.8	5644.8	13.67	16.49	13.96	23.31	21.68	20.64	23.76	26.15	25.6
3816.77	3801.29	3870.97	76470.2	90418.2	85352.1	45974.2	51558.8	41620.2	106	104	98	308.09	333.77	320.93	513.49	500.65	545.58	731.55	734.79	686.63	5976	6379.2	5385.6	15.97	16.8	14.89	24.38	22.6	20.05	24.3	26.2	26.89
3685.16	3832.26	3824.52	88380.8	93960.4	70598.9	54594.4	54317.2	47272.3	132	140	114	309.76	301.67	346.6	447.51	526.32	532.74	729.7	730.62	685.8	5587.2	5788.8	5932.8	16.69	13.04	13.39	23.88	22.54	21.42	26.75	23.15	25.45
3739.35	3770.32	3692.9	73334.4	73445.5	80824.7	55960.1	47680.5	55879	104	110	114	315.56	320.93	269.58	495.73	545.58	513.49	730.11	720.62	696.9	6336	6062.4	5688	16.38	12.91	12.5	22.06	23.54	18.93	24.31	25.99	24.32
3700.65	3801.29	3847.74	79193.6	80966.8	94073.5	56250.8	53445.1	52748.7	108	126	126	308.09	308.09	314.51	481.39	500.65	526.32	757.16	716.45	734.79	6120	6120	5745.6	13.97	13.65	12.52	24.13	23.53	19.45	26.46	24.94	26.24
3511.86	3917.42	3932.9	65172.9	80860.4	80094	44297.5	52113.2	58901.1	104	124	98	276	340.18	264.41	481.39	513.49	511.11	654	757.22	727.6	5947.2	6033.6	5414.4	13.72	15.92	15.34	23.58	20.94	21.19	25.82	26.59	25.34
3785.81	3785.81	3878.71	93081.6	82571.4	84684.3	62957.7	51558.8	52748.7	100	120	106	314.51	330.42	295.25	494.23	497.59	507.07	737.65	752.71	677.92	5990.4	5976	5947.2	17.43	16.78	12.88	22.77	23.21	22.23	25.44	25.85	25.46
4010.32	3832.26	3739.35	74576.6	87034.9	87002.2	45352.2	51274.8	43770.2	102	108	102	327.35	340.18	301.67	526.32	519.91	519.91	776.47	764.04	703.12	6264	6422.4	5529.6	17.42	15.67	13.26	22.89	23.67	20.71	26.13	28.98	23.55
3723.87	3685.16	3824.52	74955	87753.2	80918.8	48786.8	52349.8	53871	100	104	84	353.02	327.35	295.25	507.07	513.49	519.91	739.53	762.45	679.08	5256	6307.2	5788.8	14.37	16.99	14.07	24.96	21.99	19.75	27.41	25.08	24.54
3909.68	3669.68	3770.32	83712	78527.8	82955	51166.6	48191.8	60956.4	114	108	110	327.35	353.02	301.67	513.49	519.91	539.16	748.28	725.69	673.25	5342.4	6206.4	6249.6	16.83	16.36	15.26	22.61	23.72	18.79	23.12	25.39	27.46
3661.94	3685.16	3747.1	84856.2	71056.2	83353.9	59496.1	44892.5	54655.3	88	124	116	328.92	333.77	308.09	503.27	500.65	507.07	776.78	692.9	679.52	6336	5587.2	6091.2	17.49	13.98	14.3	23.58	23.73	20.76	26.54	23.45	25.77
	3507.1	3762.58		87414.1	81496.2		58448.2	51004.4		94	108		315.1	276		508.08	507.07		700.86	666.7	6134.4	6019.2	4996.8	13.75	17.35	14.21		23.12	21.09	26.55	21.42	26.02
	3816.77			96475.1			46014.8			100			314.51			474.98			753.44		5976	5572.8	5644.8		17.35	11.11		21.62	20.98	26.36	26.93	24.74
	3762.58			93233.8			62673.7			90			346.6			500.65			752.75		5961.6	5313.6	5500.8		14.19	14.29		22.52	19.33	26.43	25.15	25.71
	3994.84			86938.8			44297.5			106			308.09			494.23			737.33		5356.8	5601.6	5731.2		13.34	11.27		20.39	20.37	26.46	26.18	26.46
	3832.26			95236.2			54073.8			110			340.18			532.74			745.25		5587.2	5918.4	5443.2		16.85	13.47		22.54	21.94	24.15	24.66	29.65
	3878.71			88513.9			59090.4			96			346.6			526.32			744.39		6580.8	5817.6	6163.2		15.74	12.48		20.54		26.22	24.35	26.78
	3731.61			76771.5			50930			94			295.25			513.49			742.51		5673.6	5976	5212.8		12.53	12.2		22.99		25.35	24.35	26.78
	3847.74			81975.9			46515.1			94			333.77			539.16			763.64		5889.6	5616	5673.6		15.52			23.06		28.57	26.72
	3654.19			85178.1			57832.9			102			333.77			494.23			735.22		6206.4	6408	5083.2		16.3			20.96		25.6	25.51
	4103.23			86402.1			58306.2			130			327.35			507.07			755.29		5630.4	5544	5731.2		14.72			21.08		26.66	24.05
	3809.03			76796			55311.1			112			296.99			491.22			721.58		5860.8	6408			13.25			21.29		27.59	24.58
	3778.06			81617.3			54736.4			80			340.18			513.49			767.69			5788.8			13.72			22.69		29.19	24.79
	3886.45			94486.3			48678.6			106			327.35			545.58			737.75			5832			13.73			21.62		25.53	26.51
	3654.19			84207.2			51680.5			128			295.25			513.49			761.62			5328			15.97			21.68		25.54	22.38
	3801.29			74835.6			62139.6			100			333.77			507.07			725.56			5443.2			15.69			21.27		26.36	26
	3770.32			78489.2			50585.2			108			288.84			494.23			746.62			6134.4			17			22.87			23.82
	3840			85744.5			52025.3			102			353.02			500.65			729.22			6091.2			16.73			22.81			29.48
	3677.42			83939.7			49976.7			74			344.04			493.85			703.69			5702.4			14.05			20.59			28.98
																						5932.8			14.47			22.19			25.64
																						5976			16.23						26.96
Ratio of male to female in each group																															26.26
Number	Males	Females																													26.89
isl2a+/+	21	6																													25.57
isl2a+/-	42	10																													28.17
isl2a-/-	18	3																													26.15
																															26.73
The survival rate of embryos in different period																															24.11
hpf	State	HOM	WT	HET																											25.23
0	Death	0	0	0																											26
	Survival	253	159	173																											25.92
7.5	Death	33	21	13																											29.47
	Survival	220	138	160																											26.18
24	Death	81	3	4																											24.19
	Survival	139	135	156																											26.3
36	Death	0	1	3																											26.98
	Survival	139	134	153																											27.93
																															28.24
Group	Y-value	X-value（ng/ml)	Weight(g)	1xPBS-volume （ul）	fluid volume（ul）	T4 concentration（ng/g)	P-value																								27.75
WT-1	0.327	8.89196	0.0995	200	113	17.8733	0.0356698																								28.35
WT-2	0.359	6.82727	0.1042	200	189	13.1042																									24.98
WT-3	0.372	6.14787	0.1045	200	195.3	11.7663																									25.18
WT-4	0.349	7.40738	0.0901	200	197	16.4426																									25.67
HOM-1	0.492	2.4268	0.1308	200	130	3.7107																									24.48
HOM-2	0.408	4.62572	0.1878	200	120	4.92622																									26.15
HOM-3	0.304	10.8241	0.1487	200	130	14.5583																									26
HOM-4	0.451	3.3186	0.1608	200	160	4.12761																									26.74
																															25.63
Group	Y-value	X-value(pg/ml)	Weight(g)	1xPBS-volume （ul）	fluid volume（ul）	T3 concentration(pg/g)	P-value																								23.78
WT-1	0.604	1229.69	0.0995	200	113	2471.73	0.0126551																								26.75
WT-2	0.626	1141.43	0.1042	200	189	2190.85																									26.1
WT-3	0.544	1518.52	0.1045	200	195.3	2906.25																									26.83
WT-4	0.565	1408.34	0.0901	200	197	3126.18																									24.88
HOM-1	0.757	747.523	0.1308	200	130	1143																									24.6
HOM-2	0.55	1485.92	0.1878	200	120	1582.45																									26.03
HOM-3	0.523	1640.37	0.1487	200	130	2206.28																									26.33
HOM-4	0.701	892.882	0.1608	200	160	1110.55																									24.49
																															25.08
Group	Y-value	X-value(mIU/ml)	1xPBS-volume （ul）	FSH concentration(mIU/ml)	P-value																										25.96
WT-1	0.251	0.420654	180	0.420654	0.00281413																										26.81
WT-2	0.263	0.259251	180	0.259251																											25.72
WT-3	0.272	0.16438	180	0.16438																											25.56
WT-4	0.251	0.420654	180	0.420654																											24.95
WT-5	0.294	0.017415	180	0.017415																											28.53
HET-1	0.259	0.308389	180	0.308389	0.0019921																										25.3
HET-2	0.295	0.013719	180	0.013719																											26.18
HET-3	0.241	0.590073	180	0.590073																											26.71
HET-4	0.298	0.004644	180	0.004644																											26.57
HET-5	0.24	0.60897	180	0.60897																											27.03
HET-6	0.293	0.021411	180	0.021411																											25.75
HOM-1	0.212	1.31986	180	1.31986																											24.86
HOM-2	0.185	2.49367	180	2.49367																											27.59
HOM-3	0.218	1.13355	180	1.13355																											27.27
HOM-4	0.213	1.28729	180	1.28729																											17.77
																															26.28
Group	Y-value	X-value(mIU/ml)	1xPBS-volume （ul）	LH concentration(mIU/ml)	P-value																										26.64
WT-1	0.248	7.49328	180	7.49328	0.313155																										26.98
WT-2	0.405	2.80234	180	2.80234																											27.24
WT-3	0.205	9.90478	180	9.90478																											30.01
WT-4	0.226	8.60784	180	8.60784																											26.99
WT-5	0.204	9.97375	180	9.97375																											29.73
HET-1	0.148	15.6603	180	15.6603	0.584775																										29.45
HET-2	0.214	9.31562	180	9.31562
HET-3	0.277	6.28993	180	6.28993
HET-4	0.239	7.9242	180	7.9242
HET-5	0.214	9.31562	180	9.31562
HET-6	0.361	3.79002	180	3.79002
HOM-1	0.247	7.53962	180	7.53962
HOM-2	0.165	13.429	180	13.429
HOM-3	0.272	6.4801	180	6.4801
HOM-4	0.168	13.0944	180	13.0944
Group	Area of female vent（mm2)	Mean	Min	Max	P-value
WT1	0.146291	185.237	100	219	0.0171
WT2	0.130076	178.614	86	252
WT3	0.09683	169.109	83	255
WT4	0.10664	166.273	115	238
WT5	0.084635	166.302	120	183
HOM1	0.04371	198.759	141	253
HOM2	0.05058	202.006	135	222
HOM3	0.010034	200.452	160	213
HOM4	0.076157	202.374	167	227
Sample	Sample types	hormone	actual concentration（ng/ml）	peak area	retention time	the caculated concentration
10	Standard	Testosterone	10	589109	2.50177	10.0345
100	Standard	Testosterone	100	6.25998e+06	2.49342	102.725
1	Standard	Testosterone	1	40573.4	2.51319	1.06866
5	Standard	Testosterone	5	272312	2.50751	4.85644
50	Standard	Testosterone	50	2.86715e+06	2.49988	47.2693
male-WT1	Unknown	Testosterone	N/A	31417.8	2.71839	0.919007
male-WT2	Unknown	Testosterone	N/A	22675.2	2.71965	0.776108
male-WT3	Unknown	Testosterone	N/A	21669.2	2.6998	0.759665
male-WT4	Unknown	Testosterone	N/A	17692.3	2.66468	0.694663
male-WT5	Unknown	Testosterone	N/A	26584.9	2.71751	0.840013
male-WT6	Unknown	Testosterone	N/A	33642.3	2.7083	0.955366
male-HOM1	Unknown	Testosterone	N/A	39295.1	2.70221	1.04776
male-HOM2	Unknown	Testosterone	N/A	42753.8	2.71708	1.10429
male-HOM3	Unknown	Testosterone	N/A	131753	2.40016	2.55899
male-HOM4	Unknown	Testosterone	N/A	31760	2.70605	0.924601
male-HOM5	Unknown	Testosterone	N/A	251847	2.37588	4.52194
male-HOM6	Unknown	Testosterone	N/A	48322	2.74339	1.19531
female-WT1	Unknown	Testosterone	N/A	37755.9	2.67351	1.0226
female-WT2	Unknown	Testosterone	N/A	88804	2.45314	1.85699
female-WT3	Unknown	Testosterone	N/A	108502	2.67206	2.17895
female-WT4	Unknown	Testosterone	N/A	16235.2	2.63859	0.670845
female-WT5	Unknown	Testosterone	N/A	455609	2.44548	7.85244
female-WT6	Unknown	Testosterone	N/A	170251	2.44865	3.18824
female-HOM1	Unknown	Testosterone	N/A	73937.1	2.65015	1.61399
female-HOM2	Unknown	Testosterone	N/A	49338.8	2.43878	1.21193
female-HOM3	Unknown	Testosterone	N/A	84378.2	2.45082	1.78465
female-HOM4	Unknown	Testosterone	N/A	31235.7	2.4639	0.916029
female-HOM5	Unknown	Testosterone	N/A	55511.6	2.45197	1.31282
Sample	Sample types	hormone	actual concentration（ug/ml）	peak area	retention time	the caculated concentration（ug/ml）	peak area	retention time
1	Standard	Estradiol2	1	491.833	2.60958	0.7742
10	Standard	Estradiol2	10	5619.22	2.61345	10.938
100	Standard	Estradiol2	100	57635.7	2.60551	114.049
200	Standard	Estradiol2	200	106729	2.61014	211.365
400	Standard	Estradiol2	400	188711	2.61082	373.874
male-WT1	Unknown	Estradiol2	N/A	50.1724	2.85263	< 0	1399	3.46391
male-WT2	Unknown	Estradiol2	N/A	104.891	2.78101	0.00717923	137.388	3.47471
male-WT3	Unknown	Estradiol2	N/A	48.6712	2.50414	< 0	2185.32	3.46332
male-WT4	Unknown	Estradiol2	N/A	228.425	2.90739	0.252057	490.512	3.47368
male-WT5	Unknown	Estradiol2	N/A	65.0323	2.83955	< 0	N/A	N/A
male-WT6	Unknown	Estradiol2	N/A	46.406	2.66547	< 0	129.728	3.46513
male-HOM1	Unknown	Estradiol2	N/A	69.5918	2.73139	< 0	309.313	3.46506
male-HOM2	Unknown	Estradiol2	N/A	25.1834	2.81504	< 0	183.868	3.47398
male-HOM3	Unknown	Estradiol2	N/A	1080.3	2.71433	1.94071	522.717	3.46322
male-HOM4	Unknown	Estradiol2	N/A	40.1972	2.85929	< 0	130.756	3.45103
male-HOM5	Unknown	Estradiol2	N/A	1279.9	2.68651	2.33636	2100.04	3.4671
male-HOM6	Unknown	Estradiol2	N/A	81.0897	2.88485	< 0	541.617	3.4503
female-WT1	Unknown	Estradiol2	N/A	184.811	2.5397	0.165602	736.056	3.4639
female-WT2	Unknown	Estradiol2	N/A	359.824	2.50227	0.512523	867.682	3.46411
female-WT3	Unknown	Estradiol2	N/A	467.204	2.49151	0.725379	1154.52	3.46098
female-WT4	Unknown	Estradiol2	N/A	1735.75	2.50273	3.23998	2032.52	3.44966
female-WT5	Unknown	Estradiol2	N/A	581.937	2.49327	0.952811	1658	3.45074
female-WT6	Unknown	Estradiol2	N/A	176.826	2.53124	0.149774	3129.05	3.45062
female-HOM1	Unknown	Estradiol2	N/A	171.418	2.32308	0.139052	748.449	3.36891
female-HOM2	Unknown	Estradiol2	N/A	294.422	2.31164	0.382879	2674.79	3.36374
female-HOM3	Unknown	Estradiol2	N/A	381.96	2.3292	0.556404	1559.53	3.39003
female-HOM4	Unknown	Estradiol2	N/A	83.7207	2.32206	< 0	2777.85	3.36516
female-HOM5	Unknown	Estradiol2	N/A	631.87	2.35258	1.05179	2836.96	3.38216

## Sheet: WISH &IF
Number of larvaes exhibiting specific WISH phenotype in subgroups
isl2a	WT	HET	HOM
isl2a-tg-120hpf	10/10	19/20	9/9
isl2a-tg/tshba-120hpf	5/5	9/10	4/5
isl2a-tshba-3dpf	6/7	16/16	3/4
isl2a-cga-3dpf	10/10	19/21	9/9
isl2a-pomca-3dpf	6/6	14/14	6/7
isl2a-prl-3dpf	9/9	10/12	5/6
isl2a-gh-3dpf	8/10	14/20	7/9
EDU	Area	Length	Number of red fluorescence
HOM-120hpf-EDU-1	542.554	55.54	0
HOM-120hpf-EDU-2	511.329	71.32	1
HOM-120hpf-EDU-3	138.449	19.54	0
HOM-120hpf-EDU-4	411.407	41.25	0
HOM-120hpf-EDU-5	364.521	53.83	0
HOM-120hpf-EDU-6	457.429	35.63	1
WT-120hpf-EDU-1	327.435	62.64	0
WT-120hpf-EDU-2	1131.32	115.73	0
WT-120hpf-EDU-3	930.134	89.99	2.5
WT-120hpf-EDU-4	1444.06	143.29	4
WT-120hpf-EDU-5	1239.22	139.81	2
WT-120hpf-EDU-6	1622.57	166.4	2
WT-120hpf-EDU-7	1270.83	86.64	2
TUNEL	area	length	Number of red fluorescence
HOM-TG-127hpf-tunel-1	709.923	76.89	0
HOM-TG-127hpf-tunel-2	198.786	34.1	0
HOM-TG-127hpf-tunel-3	1445.31	116.46	0
WT-TG-127hpf-tunel-1	621.915	109.46	0
WT-TG-127hpf-tunel-2	662.556	114.75	0
WT-TG-127hpf-tunel-3	661.884	76.05	0
